# Supplementary material for: Nuclei segmentation of HE stained histopathological images based on feature global delivery connection network
Source: PLoS One. 2022 Sep 15;17(9):e0273682. doi: 10.1371/journal.pone.0273682 (PMC9477331; doi:10.1371/journal.pone.0273682)
Supplement: S3 Fig — (ZIP) [file pone.0273682.s003.zip]

Archive with 2 entries (2 files):
- Figure3.png
- Figure3_Ori.png
