# Supplementary material for: Nuclei segmentation of HE stained histopathological images based on feature global delivery connection network
Source: PLoS One. 2022 Sep 15;17(9):e0273682. doi: 10.1371/journal.pone.0273682 (PMC9477331; doi:10.1371/journal.pone.0273682)
Supplement: S4 Fig — (ZIP) [file pone.0273682.s004.zip]

Archive with 12 entries (12 files):
- Figure7.png
- Figure7_Ori_Bladdder.tif
- Figure7_Ori_Brain.tif
- Figure7_Ori_Breast.tif
- Figure7_Ori_Colon.tif
- Figure7_Ori_Kidney.tif
- Figure7_Ori_Liver.tif
- Figure7_Ori_Lung.tif
- Figure7_Ori_Meningioma1.tif
- Figure7_Ori_Meningioma2.tif
- Figure7_Ori_Prostate.tif
- Figure7_Ori_Stomach.tif
