# Supplementary material for: Nuclei segmentation of HE stained histopathological images based on feature global delivery connection network
Source: PLoS One. 2022 Sep 15;17(9):e0273682. doi: 10.1371/journal.pone.0273682 (PMC9477331; doi:10.1371/journal.pone.0273682)
Supplement: S5 Fig — (ZIP) [file pone.0273682.s005.zip]

Archive with 12 entries (12 files):
- 01.tif
- 02.tif
- 03.tif
- 04.tif
- 05.tif
- 06.tif
- 07.tif
- 08.tif
- 09.tif
- 10.tif
- 11.tif
- 12.tif
