# Supplementary material for: Nuclei segmentation of HE stained histopathological images based on feature global delivery connection network
Source: PLoS One. 2022 Sep 15;17(9):e0273682. doi: 10.1371/journal.pone.0273682 (PMC9477331; doi:10.1371/journal.pone.0273682)
Supplement: S6 Fig — (ZIP) [file pone.0273682.s006.zip]

Archive with 12 entries (12 files):
- 13.tif
- 14.tif
- 15.tif
- 16.tif
- 17.tif
- 18.tif
- 19.tif
- 20.tif
- 21.tif
- 22.tif
- 23.tif
- 24.tif
