# Supplementary material for: Nuclei segmentation of HE stained histopathological images based on feature global delivery connection network
Source: PLoS One. 2022 Sep 15;17(9):e0273682. doi: 10.1371/journal.pone.0273682 (PMC9477331; doi:10.1371/journal.pone.0273682)
Supplement: S7 Fig — (ZIP) [file pone.0273682.s007.zip]

Archive with 12 entries (12 files):
- 25.tif
- 26.tif
- 27.tif
- 28.tif
- 29.tif
- 30.tif
- 31.tif
- 32.tif
- 33.tif
- 34.tif
- 35.tif
- 36.tif
