# Supplementary material for: Nuclei segmentation of HE stained histopathological images based on feature global delivery connection network
Source: PLoS One. 2022 Sep 15;17(9):e0273682. doi: 10.1371/journal.pone.0273682 (PMC9477331; doi:10.1371/journal.pone.0273682)
Supplement: S8 Fig — (ZIP) [file pone.0273682.s008.zip]

Archive with 12 entries (12 files):
- 37.tif
- 38.tif
- 39.tif
- 40.tif
- 41.tif
- 42.tif
- 43.tif
- 44.tif
- 45.tif
- 46.tif
- 47.tif
- 48.tif
