# Supplementary material for: Nuclei segmentation of HE stained histopathological images based on feature global delivery connection network
Source: PLoS One. 2022 Sep 15;17(9):e0273682. doi: 10.1371/journal.pone.0273682 (PMC9477331; doi:10.1371/journal.pone.0273682)
Supplement: S9 Fig — (ZIP) [file pone.0273682.s009.zip]

Archive with 12 entries (12 files):
- 49.tif
- 50.tif
- 51.tif
- 52.tif
- 53.tif
- 54.tif
- 55.tif
- 56.tif
- 57.tif
- 58.tif
- 59.tif
- 60.tif
